# Supplementary material for: Genomic discovery of the hypsin gene and biosynthetic pathways for terpenoids in Hypsizygus marmoreus
Source: BMC Genomics. 2018 Nov 1;19:789. doi: 10.1186/s12864-018-5159-y (PMC6211417; doi:10.1186/s12864-018-5159-y)
Supplement: Supplementary file 2 — Table S1. Gene predictions of various programs. Table S2. Reference genomes for comparative analysis. Table S3. Secondary metabolism genes in the 70 Agaricomycetes genomes. Table S4. Gene predictions of genome assemblies generated by different methods. (XLSX 29 kb) [file 12864_2018_5159_MOESM2_ESM.xlsx]

## Sheet: Gene prediction
Table S1. Gene predictions of various programs. For BUSCO (version 3.0), we used basidiomycota_odb9 database with 1335 total single-copy entries.
Attribute	Augustus 3.2.1	Braker 1.8	Maker 2.31.8	FunGAP 1.0.0
Predicted genes	15529	15194	15019	16627
Median protein length (aa)	381	369	367	346
Single-exon genes	3112	1393	1769	1972
Coding region (Mbp)	23.08	20.44	21.8	21.17
BLAST hits to SwissProt	4939	6345	5517	6466
Pfam hits1)	5984	7580	6644	7786
Pfam domains	9984	11400	11175	11809
Complete BUSCOs	1234	1314	1257	1322
Missing BUSCOs	37	6	31	5
All RNA-seq supports2)	9946	12944	11979	14031
>90% RNA-seq supports	5550	9760	6407	9563
1) The number of predicted genes that contain at least one Pfam domains
2) The number of predicted genes of which sequences are aligned with assembled transcripts

## Sheet: Reference genomes
Table S2. Reference genomes for comparative analysis
Assembly ID	GenBank accession	Species name	Taxonomy order	Genome size	Gene numbers	Related PubMed ID
1433781	GCA_002760635.1	Ganoderma sinense ZZ0214-1	Polyporales	48955697	15478	26046933
1334911	GCA_002554575.1	Amanita thiersii Skay4041	Agaricales	33689220	10346	-
1283921	GCA_900157425.1	Armillaria ostoyae	Agaricales	60106801	22299	-
1202161	GCA_002307675.1	Armillaria solidipes	Agaricales	58009494	20808	-
1202151	GCA_002307695.1	Armillaria gallica	Agaricales	85336812	25695	-
1190201	GCA_002287475.1	Phellinus noxius	Hymenochaetales	31607963	9820	-
1090401	GCA_002117355.1	Postia placenta MAD-698-R-SB12	Polyporales	42452888	12539	-
1078521	GCA_002092935.1	Pycnoporus coccineus BRFM310	Polyporales	32757859	12693	26692083
910071	GCA_001895945.1	Trametes pubescens	Polyporales	39739821	14438	-
891641	GCA_001882365.1	Rhizopogon vesiculosus	Boletales	43780879	14197	-
772711	GCA_001687445.1	Obba rivulosa	Polyporales	34037596	13198	-
754221	GCA_001658105.1	Rhizopogon vinicolor AM-OR11-026	Boletales	36102320	14465	-
735741	GCA_001632375.1	Exidia glandulosa HHB12029	Auriculariales	78161169	26690	26659563
735731	GCA_001632445.1	Peniophora sp. CONT	Russulales	46030792	18945	26659563
731781	GCA_001632355.1	Sistotremastrum suecicum HHB10207 ss-3	Trechisporales	33857913	13654	26659563
731771	GCA_001632345.1	Daedalea quercina L-15889	Polyporales	32736329	12192	26659563
731761	GCA_001630475.1	Sistotremastrum niveocremeum HHB9708	Trechisporales	35361098	13076	26659563
731751	GCA_001632365.1	Laetiporus sulphureus 93-53	Polyporales	39909705	13745	26659563
731741	GCA_001632425.1	Neolentinus lepideus HHB14362 ss-1	Gloeophyllales	35640188	13157	26659563
731391	GCA_001630335.1	Fibularhizoctonia sp. CBS 109695	Atheliales	95118143	32854	26659563
648151	GCA_001563735.1	Leucoagaricus sp. SymC.cos	Agaricales	119028496	12834	-
594871	GCA_001466705.1	Moniliophthora roreri	Agaricales	57384356	20131	-
559818	GCF_000344685.1	Gloeophyllum trabeum ATCC 11539	Gloeophyllales	37178225	11755	22745431
539928	GCA_000320605.2	Gelatoporia subvermispora B	Polyporales	38969650	12123	22434909
531188	GCA_000334115.1	Rhizoctonia solani AG-1 IA	Cantharellales	36938120	10489	23361014
502118	GCF_000300575.1	Agaricus bisporus var. bisporus H97	Agaricales	30233745	10448	23045686
469831	GCA_001263195.1	Termitomyces sp. J132	Agaricales	67296805	11143	-
458368	GCA_000313545.1	Serendipita indica DSM 11827	Sebacinales	25043662	11791	22022265
458278	GCF_000313525.1	Fibroporia radiculosa	Polyporales	28378039	9262	-
449948	GCF_000300555.1	Agaricus bisporus var. burnettii JB137-S8	Agaricales	32614392	11278	23045686
445718	GCF_000300595.1	Phanerochaete carnosa HHB-10118-sp	Polyporales	46293325	13925	22937793
399198	GCF_000275845.1	Dichomitus squalens LYAD-421 SS1	Polyporales	42748430	12287	22745431
396288	GCF_000271605.1	Fomitiporia mediterranea MF3/22	Hymenochaetales	63354419	11338	22745431
396278	GCF_000265015.1	Auricularia subglabra TFB-10046 SS5	Auriculariales	74920202	23555	22745431
390688	GCF_000271625.1	Coniophora puteana RWD-64-598 SS2	Boletales	42968544	13758	22745431
390668	GCF_000271585.1	Trametes versicolor FP-101664 SS1	Polyporales	44794008	14302	22745431
388448	GCF_000264995.1	Punctularia strigosozonata HHB-11173 SS5	Corticiales	34171901	11540	22745431
383398	GCF_000264905.1	Stereum hirsutum FP-91666 SS1	Russulales	46511623	14066	22745431
346761	GCA_001020605.1	Schizopora paradoxa	Hymenochaetales	44406206	17089	26188242
302051	GCA_000827495.1	Hypholoma sublateritium FD-334 SS-4	Agaricales	48031814	17771	25706625
301661	GCA_000934385.1	Cylindrobasidium torrendii FP15055 ss-10	Agaricales	31574086	13936	25683379
301641	GCA_000934395.1	Fistulina hepatica ATCC 64428	Agaricales	33847808	11244	25683379
291258	GCA_000218725.1	Serpula lacrymans var. lacrymans S7.3	Boletales	46993781	14481	21764756
274338	GCF_000143185.1	Schizophyllum commune H4-8	Agaricales	38482026	13194	20622885
250781	GCA_000832265.1	Phlebiopsis gigantea 11061_1 CR5-6	Polyporales	30143925	11855	25474575
249611	GCA_000827335.1	Pisolithus tinctorius Marx 270	Boletales	71007534	22653	25706625
248951	GCA_000827315.1	Piloderma croceum F 1598	Atheliales	59326866	21524	25706625
248941	GCA_000827425.1	Scleroderma citrinum Foug A	Boletales	56144862	20995	25706625
248931	GCA_000827355.1	Hebeloma cylindrosporum h7	Agaricales	38226047	15376	25706625
248921	GCA_000827415.1	Serendipita vermifera MAFF 305830	Sebacinales	38094242	15245	25706625
248911	GCA_000827485.1	Amanita muscaria Koide BX008	Agaricales	40699759	18093	25706625
247781	GCA_000827395.1	Paxillus rubicundulus Ve08.2h10	Boletales	53011005	22036	25706625
247751	GCA_000827265.1	Gymnopus luxurians FD-317 M1	Agaricales	66281670	22046	25706625
247741	GCA_000827255.1	Suillus luteus UH-Slu-Lm8-n1	Boletales	37014302	18303	25706625
247721	GCA_000827185.1	Hydnomerulius pinastri MD-312	Boletales	38278792	13239	25706625
247711	GCA_000827205.1	Plicaturopsis crispa FD-325 SS-3	Amylocorticiales	34498066	13617	25706625
247701	GCA_000827475.1	Paxillus involutus ATCC 200175	Boletales	58300722	17984	25706625
247691	GCA_000827275.1	Pisolithus microcarpus 441	Boletales	53027657	20982	25706625
247681	GCA_000827195.1	Laccaria amethystina LaAM-08-1	Agaricales	52197432	21033	25706625
231578	GCF_000182895.1	Coprinopsis cinerea okayama7#130	Agaricales	36192590	13356	20547848
216301	GCA_000765035.1	Trametes cinnabarina	Polyporales	33668918	10233	-
182671	GCA_000697645.1	Galerina marginata CBS 339.88	Agaricales	59418196	21391	24958869
182341	GCA_000697665.1	Jaapia argillacea MUCL 33604	Jaapiales	45045899	16375	24958869
182331	GCA_000697705.1	Botryobasidium botryosum FD-172 SS1	Cantharellales	46674321	16502	24958869
182321	GCA_000697685.1	Pleurotus ostreatus PC15	Agaricales	34342730	12296	24958869
163541	GCF_000320585.1	Heterobasidion irregulare TC 32-1	Russulales	33649967	13275	22463738
95121	GCA_000524645.1	Rhizoctonia solani AG-3 Rhs1AP	Cantharellales	51705945	12726	25359908
76351	GCF_000488995.1	Moniliophthora roreri MCA 2997	Agaricales	52204869	17910	24571091
46851	GCA_000344655.2	Fomitopsis pinicola FP-58527 SS1	Polyporales	41614358	13852	22745431

## Sheet: Secondary metabolism genes
Table S3. Secondary metabolism genes in the 70 Agaricomycetes genomes
Species name	GenBank acc.	Order	Genome size	Gene numbers	terpene-t1pks	indole	t3pks	lantipeptide-t1pks	siderophore	t1pks-terpene	lantipeptide	indole-nrps	other	terpene	t1pks-nrps	t1pks	indole-t1pks	nrps	Total
Hypsizygus marmoreus Haemi 51987-8	GCA_001605315.1	Agaricales	42.7	16627	0	2	0	0	1	0	0	0	7	6	0	3	0	1	20
Moniliophthora roreri MCA 2997	GCF_000488995.1	Agaricales	52.2	17910	0	1	0	0	0	0	0	0	8	17	0	11	0	3	40
Jaapia argillacea MUCL 33604	GCA_000697665.1	Jaapiales	45	16375	0	0	0	0	0	0	1	0	7	12	0	3	0	0	23
Pycnoporus coccineus BRFM310	GCA_002092935.1	Polyporales	32.8	12693	0	0	0	0	0	0	0	0	11	10	0	1	0	1	23
Scleroderma citrinum Foug A	GCA_000827425.1	Boletales	56.1	20995	0	0	0	0	0	0	0	0	5	7	1	2	0	1	16
Phanerochaete carnosa HHB-10118-sp	GCF_000300595.1	Polyporales	46.3	13925	0	0	1	0	0	0	0	0	20	4	0	1	0	3	29
Stereum hirsutum FP-91666 SS1	GCF_000264905.1	Russulales	46.5	14066	0	0	0	0	1	0	0	0	18	17	0	5	0	1	42
Paxillus rubicundulus Ve08.2h10	GCA_000827395.1	Boletales	53	22036	0	0	0	0	0	0	0	0	5	11	2	1	0	1	20
Pisolithus tinctorius Marx 270	GCA_000827335.1	Boletales	71	22653	0	0	0	0	0	0	0	0	6	12	0	1	0	1	20
Auricularia subglabra TFB-10046 SS5	GCF_000265015.1	Auriculariales	74.9	23555	0	4	0	0	0	0	0	0	7	16	0	1	0	3	31
Neolentinus lepideus HHB14362 ss-1	GCA_001632425.1	Gloeophyllales	35.6	13157	0	0	0	0	0	0	0	0	14	13	0	2	0	2	31
Sistotremastrum suecicum HHB10207 ss-3	GCA_001632355.1	Trechisporales	33.9	13654	0	0	0	0	0	0	0	0	6	14	0	0	0	1	21
Cylindrobasidium torrendii FP15055 ss-10	GCA_000934385.1	Agaricales	31.6	13936	0	0	0	0	0	0	0	0	6	11	0	1	0	1	19
Pleurotus ostreatus PC15	GCA_000697685.1	Agaricales	34.3	12296	1	0	0	0	1	0	0	0	7	12	0	0	0	1	22
Amanita muscaria Koide BX008	GCA_000827485.1	Agaricales	40.7	18093	0	1	0	0	1	0	0	0	2	13	0	2	0	0	19
Exidia glandulosa HHB12029	GCA_001632375.1	Auriculariales	78.2	26690	0	3	1	0	0	0	0	0	8	19	0	3	0	2	36
Daedalea quercina L-15889	GCA_001632345.1	Polyporales	32.7	12192	0	0	0	0	0	0	0	0	7	11	0	5	0	0	23
Agaricus bisporus var. burnettii JB137-S8	GCF_000300555.1	Agaricales	32.6	11278	0	2	0	0	1	0	0	0	6	8	0	2	0	0	19
Gloeophyllum trabeum ATCC 11539	GCF_000344685.1	Gloeophyllales	37.2	11755	0	0	0	0	0	0	0	0	11	12	0	9	0	1	33
Obba rivulosa	GCA_001687445.1	Polyporales	34	13198	0	0	0	0	0	0	0	0	6	12	1	2	0	1	22
Gelatoporia subvermispora B	GCA_000320605.2	Polyporales	39	12123	0	0	0	0	0	0	0	0	8	11	1	2	0	1	23
Fomitopsis pinicola FP-58527 SS1	GCA_000344655.2	Polyporales	41.6	13852	0	0	0	0	0	0	0	0	4	13	0	7	0	0	24
Suillus luteus UH-Slu-Lm8-n1	GCA_000827255.1	Boletales	37	18303	0	0	0	0	0	0	0	0	9	10	0	2	0	1	22
Termitomyces sp. J132	GCA_001263195.1	Agaricales	67.3	11143	0	0	0	0	1	0	0	0	17	23	0	1	0	1	43
Hydnomerulius pinastri MD-312	GCA_000827185.1	Boletales	38.3	13239	0	0	0	0	0	0	0	0	9	15	3	1	0	1	29
Gymnopus luxurians FD-317 M1	GCA_000827265.1	Agaricales	66.3	22046	0	1	0	0	2	0	0	0	21	14	0	7	0	4	49
Coprinopsis cinerea okayama7#130	GCF_000182895.1	Agaricales	36.2	13356	0	1	0	0	1	0	0	0	2	8	0	2	0	1	15
Agaricus bisporus var. bisporus H97	GCF_000300575.1	Agaricales	30.2	10448	0	2	0	0	1	0	0	0	6	8	0	2	0	0	19
Sistotremastrum niveocremeum HHB9708	GCA_001630475.1	Trechisporales	35.4	13076	0	0	0	0	0	0	0	0	4	14	0	0	0	1	19
Pisolithus microcarpus 441	GCA_000827275.1	Boletales	53	20982	0	0	0	0	0	0	0	0	5	9	1	0	0	1	16
Leucoagaricus sp. SymC.cos	GCA_001563735.1	Agaricales	119	12834	0	1	0	0	1	0	0	0	6	11	0	3	0	0	22
Moniliophthora roreri	GCA_001466705.1	Agaricales	57.4	20131	0	3	0	0	0	0	0	0	9	19	0	10	0	3	44
Hypholoma sublateritium FD-334 SS-4	GCA_000827495.1	Agaricales	48	17771	0	0	0	0	1	0	0	0	4	10	0	3	0	1	19
Postia placenta MAD-698-R-SB12	GCA_002117355.1	Polyporales	42.5	12539	0	1	0	0	0	0	0	0	8	13	0	6	0	0	28
Schizophyllum commune H4-8	GCF_000143185.1	Agaricales	38.5	13194	0	0	0	0	0	0	0	0	4	5	0	1	0	5	15
Piloderma croceum F 1598	GCA_000827315.1	Atheliales	59.3	21524	0	3	0	0	0	0	1	0	10	8	0	5	0	2	29
Trametes versicolor FP-101664 SS1	GCF_000271585.1	Polyporales	44.8	14302	0	0	0	1	0	0	0	0	8	11	0	1	0	2	23
Armillaria gallica	GCA_002307695.1	Agaricales	85.3	25695	0	0	0	0	2	0	0	0	15	20	0	7	0	1	45
Galerina marginata CBS 339.88	GCA_000697645.1	Agaricales	59.4	21391	0	0	0	0	1	1	0	0	6	24	0	3	0	2	37
Armillaria solidipes	GCA_002307675.1	Agaricales	58	20808	0	0	0	0	2	0	0	0	14	15	0	7	0	4	42
Armillaria ostoyae	GCA_900157425.1	Agaricales	60.1	22299	0	0	0	0	2	0	0	0	16	16	0	6	0	1	41
Botryobasidium botryosum FD-172 SS1	GCA_000697705.1	Cantharellales	46.7	16502	0	0	0	0	2	0	1	0	7	6	0	5	0	4	25
Laetiporus sulphureus 93-53	GCA_001632365.1	Polyporales	39.9	13745	0	1	0	0	0	0	0	0	7	12	0	7	0	0	27
Fomitiporia mediterranea MF3/22	GCF_000271605.1	Hymenochaetales	63.4	11338	0	0	0	0	0	0	0	0	4	19	0	4	0	1	28
Phellinus noxius	GCA_002287475.1	Hymenochaetales	31.6	9820	0	0	0	0	0	0	1	0	3	12	0	2	0	1	19
Dichomitus squalens LYAD-421 SS1	GCF_000275845.1	Polyporales	42.7	12287	0	0	0	0	0	0	0	0	11	11	0	3	0	2	27
Hebeloma cylindrosporum h7	GCA_000827355.1	Agaricales	38.2	15376	0	0	0	0	1	0	0	0	6	12	0	2	0	1	22
Fistulina hepatica ATCC 64428	GCA_000934395.1	Agaricales	33.8	11244	0	0	0	0	0	0	0	0	8	6	0	2	0	2	18
Laccaria amethystina LaAM-08-1	GCA_000827195.1	Agaricales	52.2	21033	0	1	0	0	1	0	1	0	2	9	0	1	0	2	17
Phlebiopsis gigantea 11061_1 CR5-6	GCA_000832265.1	Polyporales	30.1	11855	0	0	0	0	0	0	0	0	17	5	0	1	0	0	23
Fibroporia radiculosa	GCF_000313525.1	Polyporales	28.4	9262	0	0	0	0	0	0	0	0	11	10	0	10	0	0	31
Schizopora paradoxa	GCA_001020605.1	Hymenochaetales	44.4	17089	0	0	0	0	0	0	0	0	9	12	0	1	0	1	23
Plicaturopsis crispa FD-325 SS-3	GCA_000827205.1	Amylocorticiales	34.5	13617	0	0	0	0	0	0	0	0	10	8	0	1	0	0	19
Serendipita vermifera MAFF 305830	GCA_000827415.1	Sebacinales	38.1	15245	0	0	0	0	0	0	0	0	1	3	0	0	0	0	4
Amanita thiersii Skay4041	GCA_002554575.1	Agaricales	33.7	10346	0	1	0	0	1	0	0	0	3	7	0	2	0	0	14
Heterobasidion irregulare TC 32-1	GCF_000320585.1	Russulales	33.6	13275	1	0	0	0	1	0	0	0	12	9	0	1	0	0	24
Rhizopogon vinicolor AM-OR11-026	GCA_001658105.1	Boletales	36.1	14465	0	0	0	0	0	0	0	0	20	15	0	1	0	1	37
Punctularia strigosozonata HHB-11173 SS5	GCF_000264995.1	Corticiales	34.2	11540	0	1	0	0	0	0	0	0	13	10	0	4	0	1	29
Trametes cinnabarina	GCA_000765035.1	Polyporales	33.7	10233	0	0	0	0	0	0	0	0	8	10	0	1	0	1	20
Fibularhizoctonia sp. CBS 109695	GCA_001630335.1	Atheliales	95.1	32854	0	0	0	0	2	0	0	0	19	6	0	3	0	2	32
Rhizoctonia solani AG-3 Rhs1AP	GCA_000524645.1	Cantharellales	51.7	12726	0	0	0	0	0	0	0	0	4	8	0	0	0	2	14
Rhizoctonia solani AG-1 IA	GCA_000334115.1	Cantharellales	36.9	10489	0	0	0	0	0	0	0	0	2	4	0	0	0	1	7
Serpula lacrymans var. lacrymans S7.3	GCA_000218725.1	Boletales	47	14481	0	0	0	0	0	0	0	1	10	13	0	2	1	6	33
Serendipita indica DSM 11827	GCA_000313545.1	Sebacinales	25	11791	0	0	0	0	0	0	0	0	2	3	0	0	0	0	5
Ganoderma sinense ZZ0214-1	GCA_002760635.1	Polyporales	49	15478	0	0	0	0	0	0	0	0	10	16	0	3	0	1	30
Trametes pubescens	GCA_001895945.1	Polyporales	39.7	14438	0	0	0	0	0	0	1	0	8	11	0	3	0	2	25
Rhizopogon vesiculosus	GCA_001882365.1	Boletales	43.8	14197	0	0	0	0	0	0	0	0	9	13	0	2	0	1	25
Peniophora sp. CONT	GCA_001632445.1	Russulales	46	18945	0	1	0	0	1	0	0	0	8	11	0	3	0	2	26
Coniophora puteana RWD-64-598 SS2	GCF_000271625.1	Boletales	43	13758	0	0	0	0	0	0	0	0	13	18	2	2	0	2	37
Paxillus involutus ATCC 200175	GCA_000827475.1	Boletales	58.3	17984	0	0	0	0	0	0	0	0	10	12	2	4	0	1	29

## Sheet: Assembly assessment
Table S4. Gene predictions of genome assemblies generated by different methods. For BUSCO, we used basidiomycota_odb9 database with 1335 total single-copy entries.
Attribute	Allpaths+PBJelly	Falcon
Assembly size (Mbp)	42.7	42.2
Predicted genes	16627	16056
Complete CDSs1)	15740	15521
Complete BUSCOs	1322	1303
Fragmented BUSCOs	8	19
Missing BUSCOs	5	13
All RNA-seq supports2)	14031	13825
>90% RNA-seq supports	9563	9554
Total Pfam domains	11809	11764
Unique Pfam domains	3498	3489
BLAST hits to SwissProt	6466	6349
1) Non-partial genes, i.e., a predicted gene starts with start codon, ends with stop codon, and does not contain stop codons in the middle of the sequence
2) The number of predicted genes with which transcript sequences are aligned
